# Supplementary material for: pycoMeth: a toolbox for differential methylation testing from Nanopore methylation calls
Source: Genome Biol. 2023 Apr 20;24:83. doi: 10.1186/s13059-023-02917-w (PMC10120131; doi:10.1186/s13059-023-02917-w)
Supplement: Supplementary file 2 — Additional file 2. Benchmark data. Spreadsheet containing sample names, cell line, and download links for raw data (ONT fast5 files) and for VCF files containing SNVs. [file 13059_2023_2917_MOESM2_ESM.xlsx]

## Sheet: Fast5 Files
Sample	Cell Line	# flow cells	Download
HG002	GM24385	1	https://s3-us-west-2.amazonaws.com/human-pangenomics/NHGRI_UCSC_panel/HG002/nanopore/GM24385_1.fast5.tar.gz
HG002	GM24385	3	https://s3-us-west-2.amazonaws.com/human-pangenomics/NHGRI_UCSC_panel/HG002/nanopore/GM24385_2.fast5.tar.gz
HG003	GM24149	3	https://s3-us-west-2.amazonaws.com/human-pangenomics/NHGRI_UCSC_panel/HG003/nanopore/GM24149_1.fast5.tar.gz
HG004	GM24143	3	https://s3-us-west-2.amazonaws.com/human-pangenomics/NHGRI_UCSC_panel/HG004/nanopore/GM24143_1.fast5.tar.gz

## Sheet: SVs
Sample	Cell Line	Download
HG002	GM24385	https://ftp-trace.ncbi.nlm.nih.gov/giab/ftp/data/AshkenazimTrio/analysis/10XGenomics_ChromiumGenome_LongRanger2.0_06202016/HG002_NA24385_son/NA24385_GRCh38.vcf.gz
HG003	GM24149	https://ftp-trace.ncbi.nlm.nih.gov/giab/ftp/data/AshkenazimTrio/analysis/10XGenomics_ChromiumGenome_LongRanger2.0_06202016/HG003_NA24149_father/NA24149_GRCh38.vcf.gz
HG004	GM24143	https://ftp-trace.ncbi.nlm.nih.gov/giab/ftp/data/AshkenazimTrio/analysis/10XGenomics_ChromiumGenome_LongRanger2.0_06202016/HG004_NA24143_mother/NA24143_GRCh38.vcf.gz
